# Supplementary material for: Long-Term Consumption of High-Fat Diet in Rats: Effects on Microglial and Astrocytic Morphology and Neuronal Nitric Oxide Synthase Expression
Source: Cell Mol Neurobiol. 2016 Aug 19;37(5):783–9. doi: 10.1007/s10571-016-0417-5 (PMC5435787; doi:10.1007/s10571-016-0417-5)
Supplement: Supplementary file 1 — Supplementary material 1 (XLSX 20 kb) [file 10571_2016_417_MOESM1_ESM.xlsx]

## Sheet: Arkusz1
Cells were obtained from thresholded images of areas used previously for Sholl analysis, as seen in Materials and Methods
Derived morphometric parameters, based on cell area, cell perimeter, Feret's diameter (length of the cell's longest axis), breadth and convex hull (polygon connecting the furthest points of the cell shape) were used
The interpretation of the various parameters are as follows:
Fractal Dimansion - fractal dimension of the segmented cell, measured with the box method
Convex Hull Perimeter - perimeter of the convex hull encompassing the cell (connecting its furthest points)
Convex Hull Area - area of the convex hull
Aspect Ratio - length of the largest axis (Feret's diameter) divided by the breadth (length of the largest axis perpendicular to Feret's)
Circularity - form factor derived from 4P*Area/Perimeter^2
Roundness - derived from 4*Area/P*(Feret's Diameter)^2
Compactness - square root of ((4/P*Area)/Feret's diameter)
Solidity - Area/Convex Hull Area
Concavity - Convex Hull Area minus cell Area
Convexity - Convex Hull Perimeter/cell perimeter
Shape Factor - cell Perimeter^2/cell Area
R Factor - Convex Hull Perimeter/P*Feret's Diameter
Sphericity - radius of the inscribed circle fitted into the cell shape divided by the radius of an enclosing circle
The expectation, for hypertrophic microglia, is the loss of complexity, increase in overall compactness and progression towards a more spherical shape, with thicker processes
For astrocytes, hypertrophy and increase in process thickness, solidity and massiveness of the cell shape is expected for hypertrophic cells
Statistical testing was performed with 2-way analysis of variance (ANOVA), modelling the effects of group ["grp"], structure - CA vs DG ["struct"] and their interaction
Due to the fact that 13 different parameters are tested for each cell type, Bonferroni-adjusted p value of p=0.0038 was used, to maintain total family-wise α at < 0.05 per cell type
Sum of squares (SS), degrees of freedom (DF), mean square value (MS), F test statistic (F) and the final p value for each factor and for group*structure interaction are provided
Note that, in contrast with simplified Sholl, which does not discriminate between microglial cells taken from CA and DG, some derived shape characteristics are capable of discriminating these populations
This justifies the use of two-way analysis of variance
However, no group or group*structure effect is found at p<0.0038
			SS	DF	MS	F	p					SS	DF	MS	F	p
GFAP: Fractal Dimension		Intercept	66.1495	1	66.1495	209979	0		Iba1: Fractal Dimension		Intercept	139.584	1	139.584	170468	0
		grp	4.64419e-05	1	4.64419e-05	0.147421	0.703403				grp	6.85474e-05	1	6.85474e-05	0.0837139	0.773291
		struct	0.000115107	1	0.000115107	0.365384	0.549544				struct	0.00240112	1	0.00240112	2.93238	0.0918172
		grp*struct	0.000293734	1	0.000293734	0.932402	0.341058				grp*struct	0.00296691	1	0.00296691	3.62335	0.0616184
		Error	0.010711	34	0.000315029						Error	0.0507674	62	0.000818829
GFAP: Convex Hull Perimeter		Intercept	9.37675e+07	1	9.37675e+07	3487.46	0		Iba1: Convex Hull Perimeter		Intercept	54515825	1	54515825	5562.96	0
		grp	8388.4	1	8388.4	0.311986	0.580124				grp	5502	1	5502	0.561	0.456494
		struct	15229.5	1	15229.5	0.566425	0.456862				struct	142270	1	142270	14.518	0.000321
		grp*struct	122791	1	122791	4.56691	0.0398731				grp*struct	21936	1	21936	2.238	0.139694
		Error	914160	34	26887.1						Error	607586	62	9800
GFAP: Convex Hull Area		Intercept	1059133000000	1	1059133000000	835.943	0		Iba1: Convex Hull Area		Intercept	221280400000	1	221280400000	1250.02	0
		grp	519808000	1	519808000	0.4103	0.526127				grp	103318100	1	103318100	0.584	0.447783
		struct	2220079000	1	2220079000	1.7522	0.194427				struct	2570602000	1	2570602000	14.521	0.000321
		grp*struct	5118250000	1	5118250000	4.0397	0.052431				grp*struct	573977100	1	573977100	3.242	0.076619
		Error	43077740000	34	1266992000						Error	10975310000	62	177021100
GFAP: Aspect Ratio		Intercept	73.02	1	73.02	1912.38	0		Iba1: Aspect Ratio		Intercept	115.103	1	115.103	4219.47	0
		grp	0.01807	1	0.01807	0.473	0.496126				grp	0.0327	1	0.0327	1.2	0.277638
		struct	0.12772	1	0.12772	3.345	0.076199				struct	0.0197	1	0.0197	0.722	0.398773
		grp*struct	0.01803	1	0.01803	0.472	0.49664				grp*struct	0.0284	1	0.0284	1.041	0.311593
		Error	1.29821	34	0.03818						Error	1.6913	62	0.0273
GFAP: Circularity		Intercept	0.008099	1	0.008099	1090.49	0		Iba1: Circularity		Intercept	0.044552	1	0.044552	1269	0
		grp	2e-06	1	2e-06	0.21	0.649918				grp	0	1	0	0.001	0.969299
		struct	0	1	0	0.009	0.923062				struct	0.000328	1	0.000328	9.35	0.003289
		grp*struct	2.3e-05	1	2.3e-05	3.112	0.086712				grp*struct	2.8e-05	1	2.8e-05	0.808	0.372276
		Error	0.000253	34	7e-06						Error	0.002177	62	3.5e-05
GFAP: Roundness		Intercept	0.650549	1	0.650549	1398.88	0		Iba1: Roundness		Intercept	3.61746	1	3.61746	2150.03	0
		grp	6e-06	1	6e-06	0.014	0.90691				grp	2e-05	1	2e-05	0.012	0.914451
		struct	0.002345	1	0.002345	5.043	0.031328				struct	0.000201	1	0.000201	0.119	0.730816
		grp*struct	9.9e-05	1	9.9e-05	0.214	0.646674				grp*struct	0.006743	1	0.006743	4.008	0.049668
		Error	0.015812	34	0.000465						Error	0.104316	62	0.001683
GFAP: Compactness		Intercept	4.82935	1	4.82935	5361.3	0		Iba1: Compactness		Intercept	15.2034	1	15.2034	8084.53	0
		grp	6e-06	1	6e-06	0.007	0.934324				grp	5e-05	1	5e-05	0.026	0.87216
		struct	0.004399	1	0.004399	4.883	0.033955				struct	0.00023	1	0.00023	0.123	0.726534
		grp*struct	0.00038	1	0.00038	0.422	0.520319				grp*struct	0.008	1	0.008	4.253	0.043367
		Error	0.030626	34	0.000901						Error	0.11659	62	0.00188
GFAP: Solidity		Intercept	1.77864	1	1.77864	3143.51	0		Iba1: Solidity		Intercept	8.76937	1	8.76937	4261.97	0
		grp	1e-06	1	1e-06	0.002	0.966709				grp	0.00022	1	0.00022	0.107	0.744972
		struct	0.000274	1	0.000274	0.484	0.491175				struct	1.4e-05	1	1.4e-05	0.007	0.934548
		grp*struct	0.00011	1	0.00011	0.194	0.662669				grp*struct	0.0043	1	0.0043	2.09	0.153301
		Error	0.019238	34	0.000566						Error	0.12757	62	0.002058
GFAP: Concavity		Intercept	651160600000	1	651160600000	744.392	0		Iba1: Concavity		Intercept	90856400000	1	90856400000	1079.14	0
		grp	298250400	1	298250400	0.341	0.563134				grp	56818980	1	56818980	0.675	0.414509
		struct	1222915000	1	1222915000	1.398	0.24526				struct	1023832000	1	1023832000	12.161	0.000903
		grp*struct	3371482000	1	3371482000	3.8542	0.057844				grp*struct	159113100	1	159113100	1.89	0.174166
		Error	29741660000	34	874754600						Error	5219980000	62	84193220
GFAP: Convexity		Intercept	3.02877	1	3.02877	4143.05	0		Iba1: Convexity		Intercept	5.41614	1	5.41614	5479.49	0
		grp	4.7e-05	1	4.7e-05	0.065	0.800725				grp	1e-06	1	1e-06	0.001	0.975613
		struct	0.00053	1	0.00053	0.724	0.400659				struct	0.009835	1	0.009835	9.95	0.002481
		grp*struct	0.000905	1	0.000905	1.239	0.27355				grp*struct	0.004419	1	0.004419	4.471	0.038501
		Error	0.024856	34	0.000731						Error	0.061283	62	0.000988
GFAP: Shape Factor		Intercept	30146526	1	30146526	1191.34	0		Iba1: Shape Factor		Intercept	20049205	1	20049205	1217.86	0
		grp	1	1	1	0	0.995249				grp	1728	1	1728	0.105	0.747019
		struct	26	1	26	0.001	0.974423				struct	138613	1	138613	8.42	0.005132
		grp*struct	85187	1	85187	3.366	0.075299				grp*struct	3652	1	3652	0.222	0.63928
		Error	860361	34	25305						Error	1020683	62	16463
GFAP: R Factor		Intercept	26.6643	1	26.6643	25783	0		Iba1: R Factor		Intercept	49.064	1	49.064	55669.9	0
		grp	1e-05	1	1e-05	0.01	0.912588				grp	6e-05	1	6e-05	0.07	0.790786
		struct	0.00744	1	0.00744	7.19	0.011204				struct	0.00027	1	0.00027	0.3	0.583441
		grp*struct	0.00012	1	0.00012	0.12	0.734523				grp*struct	0.0031	1	0.0031	3.52	0.065263
		Error	0.03516	34	0.00103						Error	0.05464	62	0.00088
GFAP: Sphericity		Intercept	0.029988	1	0.029988	132.499	0		Iba1: Sphericity		Intercept	0.235699	1	0.235699	332.981	0
		grp	2e-06	1	2e-06	0.0102	0.920248				grp	0.000197	1	0.000197	0.2777	0.600096
		struct	8e-06	1	8e-06	0.0359	0.850923				struct	0.000853	1	0.000853	1.2049	0.276584
		grp*struct	0.000476	1	0.000476	2.1013	0.156335				grp*struct	0.000501	1	0.000501	0.7079	0.403378
		Error	0.007695	34	0.000226						Error	0.043886	62	0.000708
